# Supplementary material for: Scalable Graphene Defect Prediction Using Transferable Learning
Source: Nanomaterials (Basel). 2021 Sep 9;11(9):2341. doi: 10.3390/nano11092341 (PMC8472110; doi:10.3390/nano11092341)
Supplement: Supplementary file 1 [file nanomaterials-11-02341-s001.zip]

Archive with 1 entries (1 files):
- nanomaterials-1341002-supplementary.pdf
